# Supplementary material for: Genesis and development processes of fractures in granite: Petrographic indicators of hydrothermal alteration
Source: PLoS One. 2021 May 4;16(5):e0251198. doi: 10.1371/journal.pone.0251198 (PMC8096112; doi:10.1371/journal.pone.0251198)
Supplement: S1 Table — amabh: meters along borehole. bmasl: meters above sea level. cFrequency of macroscopic fracture. dSamples are named as No. 1–12 and A1-A12. eUpper highly fractured domain (UHFD) and lower sparsely fractured domain (LSFD). fHornblende biotite granite (HBG) and biotite granite (BG). (XLSX) [file pone.0251198.s001.xlsx]

## Sheet: Sheet2
S1 Table. Fractures of the 06MI03 borehole.
Distance from the borehole mouth (mabh)a			Depth from the ground level (m)			Elevation (masl)b			Fracture frequencyc (N/5m)	Sampling points and numberd	Fracture domaine	Litho- faciesf
7.67	-	12.67	198.67	-	203.67	2.23	-	-2.77	15		UHFD	HBG
12.67	-	17.67	203.67	-	208.67	-2.77	-	-7.77	17
17.67	-	22.67	208.67	-	213.67	-7.77	-	-12.77	48	No.A1
22.67	-	27.67	213.67	-	218.67	-12.77	-	-17.77	16
27.67	-	32.67	218.67	-	223.67	-17.77	-	-22.77	26
32.67	-	37.67	223.67	-	228.67	-22.77	-	-27.77	29
37.67	-	42.67	228.67	-	233.67	-27.77	-	-32.77	15
42.67	-	47.67	233.67	-	238.67	-32.77	-	-37.77	31	No.A2
47.67	-	52.67	238.67	-	243.67	-37.77	-	-42.77	40	No.A3
52.67	-	57.67	243.67	-	248.67	-42.77	-	-47.77	12
57.67	-	62.67	248.67	-	253.67	-47.77	-	-52.77	10
62.67	-	67.67	253.67	-	258.67	-52.77	-	-57.77	6
67.67	-	72.67	258.67	-	263.67	-57.77	-	-62.77	6
72.67	-	77.67	263.67	-	268.67	-62.77	-	-67.77	7	No.A4
77.67	-	82.67	268.67	-	273.67	-67.77	-	-72.77	7
82.67	-	87.67	273.67	-	278.67	-72.77	-	-77.77	4
87.67	-	92.67	278.67	-	283.67	-77.77	-	-82.77	8
92.67	-	97.67	283.67	-	288.67	-82.77	-	-87.77	7
97.67	-	102.67	288.67	-	293.67	-87.77	-	-92.77	35	No.A5
102.67	-	107.67	293.67	-	298.67	-92.77	-	-97.77	31
107.67	-	112.67	298.67	-	303.67	-97.77	-	-102.77	15
112.67	-	117.67	303.67	-	308.67	-102.77	-	-107.77	18
117.67	-	122.67	308.67	-	313.67	-107.77	-	-112.77	28	No.A6
122.67	-	127.67	313.67	-	318.67	-112.77	-	-117.77	6
127.67	-	132.67	318.67	-	323.67	-117.77	-	-122.77	5
132.67	-	137.67	323.67	-	328.67	-122.77	-	-127.77	11	No.A7
137.67	-	142.67	328.67	-	333.67	-127.77	-	-132.77	6
142.67	-	147.67	333.67	-	338.67	-132.77	-	-137.77	6
147.67	-	152.67	338.67	-	343.67	-137.77	-	-142.77	10
152.67	-	157.67	343.67	-	348.67	-142.77	-	-147.77	6	No.A8
157.67	-	162.67	348.67	-	353.67	-147.77	-	-152.77	10
162.67	-	167.67	353.67	-	358.67	-152.77	-	-157.77	13
167.67	-	172.67	358.67	-	363.67	-157.77	-	-162.77	6
172.67	-	177.67	363.67	-	368.67	-162.77	-	-167.77	2	No.A9
177.67	-	182.67	368.67	-	373.67	-167.77	-	-172.77	5
182.67	-	187.67	373.67	-	378.67	-172.77	-	-177.77	13
187.67	-	192.67	378.67	-	383.67	-177.77	-	-182.77	12
192.67	-	197.67	383.67	-	388.67	-182.77	-	-187.77	3	No.A10
197.67	-	202.67	388.67	-	393.67	-187.77	-	-192.77	9
202.67	-	207.67	393.67	-	398.67	-192.77	-	-197.77	4
207.67	-	212.67	398.67	-	403.67	-197.77	-	-202.77	3
212.67	-	217.67	403.67	-	408.67	-202.77	-	-207.77	6
217.67	-	222.67	408.67	-	413.67	-207.77	-	-212.77	18	No.A11
222.67	-	227.67	413.67	-	418.67	-212.77	-	-217.77	7
227.67	-	232.67	418.67	-	423.67	-217.77	-	-222.77	14
232.67	-	237.67	423.67	-	428.67	-222.77	-	-227.77	14
237.67	-	242.67	428.67	-	433.67	-227.77	-	-232.77	15
242.67	-	247.67	433.67	-	438.67	-232.77	-	-237.77	15
247.67	-	252.67	438.67	-	443.67	-237.77	-	-242.77	11
252.67	-	257.67	443.67	-	448.67	-242.77	-	-247.77	3	No.A12
257.67	-	262.67	448.67	-	453.67	-247.77	-	-252.77	5
262.67	-	267.67	453.67	-	458.67	-252.77	-	-257.77	13
267.67	-	272.67	458.67	-	463.67	-257.77	-	-262.77	2
272.67	-	277.67	463.67	-	468.67	-262.77	-	-267.77	3		LSFD
277.67	-	282.67	468.67	-	473.67	-267.77	-	-272.77	1
282.67	-	287.67	473.67	-	478.67	-272.77	-	-277.77	0	No.2
287.67	-	292.67	478.67	-	483.67	-277.77	-	-282.77	2	No.3
292.67	-	297.67	483.67	-	488.67	-282.77	-	-287.77	2	No.4
297.67	-	302.67	488.67	-	493.67	-287.77	-	-292.77	2	No.5
302.67	-	307.67	493.67	-	498.67	-292.77	-	-297.77	2	No.6
307.67	-	312.67	498.67	-	503.67	-297.77	-	-302.77	0	No.1 No.7
312.67	-	317.67	503.67	-	508.67	-302.77	-	-307.77	8	No.8
317.67	-	322.67	508.67	-	513.67	-307.77	-	-312.77	16	No.9
322.67	-	327.67	513.67	-	518.67	-312.77	-	-317.77	3	No.10
327.67	-	332.67	518.67	-	523.67	-317.77	-	-322.77	10	No.11		BG
332.67	-	337.67	523.67	-	528.67	-322.77	-	-327.77	0	No.12
amabh: meters along borehole						bmasl: meters above sea level
cFrequency of macroscopic fracture
dSamples are named as No. 1-12 and A1-A12.
eUpper highly fractured domain (UHFD) and lower sparsely fractured domain (LSFD)
fHornblende biotite granite (HBG) and biotite granite (BG)
