# Supplementary material for: Genesis and development processes of fractures in granite: Petrographic indicators of hydrothermal alteration
Source: PLoS One. 2021 May 4;16(5):e0251198. doi: 10.1371/journal.pone.0251198 (PMC8096112; doi:10.1371/journal.pone.0251198)
Supplement: S2 Table — amabh: meters along borehole. bmasl: meters above sea level. cNumber of measured minerals. dMean value of alteration indicator. eStandard deviation. fMean areal fraction of microvoids in the alteration minerals. gUpper highly fractured domain (UHFD) and lower sparsely fractured domain (LSFD). hHornblende biotite granite (HBG) and biotite granite (BG). (XLSX) [file pone.0251198.s002.xlsx]

## Sheet: Sheet2
S2 Table. Alteration indicators and areal fractions of microscopic fractures in the chloritized biotites for samples No. A1 - A12 and No. 1-12 and the corresponding macroscopic fracture frequency in the 06MI03 borehole.
Sample No.	Distance from the borehole mouth (mabh)a			Elevation (masl)b			Bt chloritization Alteration indicators				Bt chloritization Microvoids				Macroscopic fracture frequency				Fracture domaing	Litho- faciesh
							Nc	meand	Stde		N	meanf	Std		(N/5m)	Range (mabh)a
No.A1	21.02			179.88			22	0.265	0.081		22	0.0701517	0.0208238		48	17.67	-	22.67	UHFD	HBG
No.A2	44.16			156.74			20	0.67	0.17		20	0.0965121	0.0297882		31	42.67	-	47.67	UHFD	HBG
No.A3	49.22			151.68			20	0.51	0.28		20	0.0745136	0.0292533		40	47.67	-	52.67	UHFD	HBG
No.A4	77.25			123.65			21	0.24	0.19		21	0.0478497	0.0159966		7	72.67	-	77.67	UHFD	HBG
No.A5	99.31			101.59			20	0.74	0.16		20	0.108666	0.0228811		35	97.67	-	102.67	UHFD	HBG
No.A6	121.17			79.73			20	0.66	0.17		20	0.102979	0.0268784		28	117.67	-	122.67	UHFD	HBG
No.A7	132.96			67.94			22	0.222145	0.10562		22	0.0532644	0.0176377		11	132.67	-	137.67	UHFD	HBG
No.A8	157			43.9			20	0.291957	0.141437		20	0.0501149	0.0252734		6	152.67	-	157.67	UHFD	HBG
No.A9	176			24.9			20	0.25	0.09		20	0.041671	0.0197656		2	172.67	-	177.67	UHFD	HBG
No.A10	193.19			7.71			22	0.405196	0.243538		22	0.0456394	0.0321293		3	192.67	-	197.67	UHFD	HBG
No.A11	222.16			-21.26			20	0.54	0.28		20	0.084545	0.029456		18	217.67	-	222.67	UHFD	HBG
No.A12	253.14			-52.24			20	0.19	0.08		20	0.0326481	0.0120164		3	252.67	-	257.67	UHFD	HBG
No.1	309			-108.1			20	0.327695	0.117688		20	0.0829912	0.0322145		0	307.67	-	312.67	LSFD	HBG
No.2	284			-83.1			20	0.377891	0.252001		20	0.0833345	0.0408354		0	282.67	-	287.67	LSFD	HBG
No.3	289			-88.1			20	0.160591	0.119276		20	0.0506007	0.0210062		2	287.67	-	292.67	LSFD	HBG
No.4	294			-93.1			20	0.2062	0.0601465		20	0.0594066	0.0207612		2	292.67	-	297.67	LSFD	HBG
No.5	299			-98.1			20	0.174336	0.0605326		20	0.0449246	0.0119513		2	297.67	-	302.67	LSFD	HBG
No.6	304			-103.1			21	0.182148	0.0469459		21	0.0444553	0.011837		2	302.67	-	307.67	LSFD	HBG
No.7	309			-108.1			20	0.224599	0.0794241		20	0.0573203	0.0152057		0	307.67	-	312.67	LSFD	HBG
No.8	314			-113.1			21	0.13	0.06		21	0.034471	0.0107271		8	312.67	-	317.67	LSFD	HBG
No.9	319			-118.1			22	0.268039	0.13449		22	0.0626609	0.0233543		16	317.67	-	322.67	LSFD	HBG
No.10	324			-123.1			20	0.199909	0.173088		20	0.024743	0.0127692		3	322.67	-	327.67	LSFD	HBG
No.11	329			-128.1			20	0.217764	0.145578		20	0.0275113	0.0158104		10	327.67	-	332.67	LSFD	BG
No.12	334			-133.1			20	0.23	0.136		20	0.0509189	0.0179481		0	332.67	-	337.67	LSFD	BG
amabh: meters along borehole. bmasl: meters above sea level. cNumber of measured minerals. dMean value of alteration indicator. eStandard deviation. fMean areal fraction of microvoids in the alteration minerals. gUpper highly fractured domain (UHFD) and lower sparsely fractured domain (LSFD). hHornblende biotite granite (HBG) and biotite granite (BG).
