# Supplementary material for: Genesis and development processes of fractures in granite: Petrographic indicators of hydrothermal alteration
Source: PLoS One. 2021 May 4;16(5):e0251198. doi: 10.1371/journal.pone.0251198 (PMC8096112; doi:10.1371/journal.pone.0251198)
Supplement: S3 Table — (XLSX) [file pone.0251198.s003.xlsx]

## Sheet: A01
Pixels	Chl-1	Chl-2	Chl-3	Chl-4	Chl-5	Chl-6	Chl-7	Chl-8	Chl-9	Chl-10	Chl-11	Chl-12	Chl-13	Chl-14	Chl-15	Chl-16	Chl-17	Chl-18	Chl-19	Chl-20	Chl-21	Chl-22	Mean	Standard deviation
whole Bt	3392416	3526531	6334584	4660939	4372982	5294991	4466807	4362570	2669633	1986789	3749607	6035666	3722850	3599724	6293868	4797280	1310449	2953202	4039155	3748503	2396600	2117044
other	16268384	16134269	13326216	14999861	15287818	14365809	15193993	15298230	16991167	17674011	15911193	13625134	15937950	16061076	13366932	14863520	18350351	16707598	15621645	15912297	17264200	17543756
Chlorite	700965	1021779	1181963	1180879	845460	873119	688473	1929210	662918	579337	648749	1005224	905671	1274070	1456817	1506401	327054	937183	924602	1218007	885286	517925
other	18959835	18639021	18478837	18479921	18815340	18787681	18972327	17731590	18997882	19081463	19012051	18655576	18755129	18386730	18203983	18154399	19333746	18723617	18736198	18442793	18775514	19142875
altered mineral	47007	9119	42442	26190	4816	19944	8511	252996	6963	5252	2815	23876	10608	31335	20203	40693	12845	4459	28908	13543	49641	7986
other	19613793	19651681	19618358	19634610	19655984	19640856	19652289	19407804	19653837	19655548	19657985	19636924	19650192	19629465	19640597	19620107	19647955	19656341	19631892	19647257	19611159	19652814
whole Bt	3392416	3526531	6334584	4660939	4372982	5294991	4466807	4362570	2669633	1986789	3749607	6035666	3722850	3599724	6293868	4797280	1310449	2953202	4039155	3748503	2396600	2117044
Chlorite+altered mineral	747972	1030898	1224405	1207069	850276	893063	696984	2182206	669881	584589	651564	1029100	916279	1305405	1477020	1547094	339899	941642	953510	1231550	934927	525911
Area
μm2/pix	0.00573921	0.0771605	0.017313	0.0976562	0.0771605	0.0692521	0.0516529	0.206612	0.111111	0.0625	0.00510204	0.01	0.00694444	0.01	0.01	0.147929	0.0244141	0.0192901	0.173611	0.017313	0.0976562	0.25
whole Bt	19469.8	272109	109671	455170	337421	366689	230724	901357	296626	124174	19130.6	60356.7	25853.1	35997.2	62938.7	709657	31993.4	56967.6	701242	64897.9	234043	529261
Chlorite+altered mineral	4292.77	79544.6	21198.1	117878	65607.7	61846.5	36001.2	450869	74431.2	36536.8	3324.31	10291	6363.05	13054.1	14770.2	228860	8298.32	18164.4	165540	21321.8	91301.5	131478
Alteration indicator	0.220484	0.292326	0.193289	0.258975	0.194438	0.168662	0.156036	0.500211	0.250926	0.294238	0.173769	0.170503	0.246123	0.36264	0.234676	0.322494	0.259376	0.318855	0.236067	0.328544	0.390106	0.248418	0.266699	0.0826572

## Sheet: A02
Pixels	Chl-1	Chl-2	Chl-3	Chl-4	Chl-5	Chl-6	Chl-7	Chl-8	Chl-9	Chl-10	Chl-11	Chl-12	Chl-13	Chl-14	Chl-15	Chl-16	Chl-17	Chl-18	Chl-19	Chl-20	Mean	Standard deviation
whole Bt	2204332	2776487	3084568	2336837	3847048	2947940	3243530	3810260	1818619	5615119	945084	3253795	6286026	4149519	3960315	5277099	2535472	1969622	4609642	4423837
other	17456468	16884313	16576232	17323963	15813752	16712860	16417270	15850540	17842181	14045681	18715716	16407005	13374774	15511281	15700485	14383701	17125328	17691178	15051158	15236963
Chlorite	1739399	2139686	2442836	1962227	3162988	2382962	2198703	2598532	1125371	3665872	591910	2188226	3544523	2933412	863178	2292856	829941	787277	2491483	3481642
other	17921401	17521114	17217964	17698573	16497812	17277838	17462097	17062268	18535429	15994928	19068890	17472574	16116277	16727388	18797622	17367944	18830859	18873523	17169317	16179158
altered mineral	133771	83335	110382	41692	114903	52716	64222	63093	97459	63058	27738	131277	253786	380648	68983	9736	131852	225055	39495	111223
other	19527029	19577465	19550418	19619108	19545897	19608084	19596578	19597707	19563341	19597742	19633062	19529523	19407014	19280152	19591817	19651064	19528948	19435745	19621305	19549577
whole Bt	2204332	2776487	3084568	2336837	3847048	2947940	3243530	3810260	1818619	5615119	945084	3253795	6286026	4149519	3960315	5277099	2535472	1969622	4609642	4423837
Chlorite+altered mineral	1873170	2223021	2553218	2003919	3277891	2435678	2262925	2661625	1222830	3728930	619648	2319503	3798309	3314060	932161	2302592	961793	1012332	2530978	3592865
Area
μm2/pix	0.111111	0.0976562	0.015625	0.015625	0.0516529	0.015625	0.390625	0.0434028	0.0516529	0.0434028	0.0625	0.015625	0.0277778	0.0434028	0.127551	0.147929	0.0129132	0.0244141	0.25	0.0434028
whole Bt	244926	271141	48196.4	36513.1	198711	46061.6	1.267e+06	165376	93936.9	243712	59067.8	50840.5	174612	180101	505142	780636	32741.1	48086.5	1.15241e+06	192007
Chlorite+altered mineral	208130	217092	39894	31311.2	169313	38057.5	883955	115522	63162.7	161846	38728	36242.2	105509	143839	118898	340620	12419.8	24715.1	632744	155940
Alteration indicator	0.849768	0.80066	0.827739	0.857535	0.852054	0.826231	0.697674	0.698542	0.672395	0.664087	0.655654	0.712861	0.604246	0.798661	0.235375	0.436337	0.379335	0.513973	0.549062	0.81216	0.672217	0.170088

## Sheet: A03
Pixels	Chl-1	Chl-2	Chl-3	Chl-4	Chl-5	Chl-6	Chl-7	Chl-8	Chl-9	Chl-10	Chl-11	Chl-12	Chl-13	Chl-14	Chl-15	Chl-16	Chl-17	Chl-18	Chl-19	Chl-20	Mean	Standard deviation
whole Bt	2837247	3137286	4295111	3071578	1981816	1636864	2915002	4705248	5534586	2377920	3215900	1804231	2330102	2073436	4251603	6242773	3524005	3903514	4152412	954233
other	16823553	16523514	15365689	19322877	17678984	18023936	16745798	14955552	14126214	17282880	16444900	17856569	17330698	17587364	15409197	13418027	16136795	15757286	15508388	18706567
Chlorite	2274662	2731979	3115870	337923	410406	543257	518859	1329431	966640	714271	1191835	1508154	1912757	1155675	1860354	1038975	2270798	2819634	3032042	271355
other	17386138	16928821	16544930	19322877	19250394	19117543	19141941	18331369	18694160	18946529	18468965	18152646	17748043	18505125	17800446	18621825	17390002	16841166	16628758	19389445
altered mineral	217364	48156	821272	20320	11075	28830	11826	21004	20823	43071	40078	78834	41465	9914	73996	4761	25760	226468	286263	41553
other	19443436	19612644	18839528	19640480	19649725	19631970	19648974	19639796	19639977	19617729	19620722	19581966	19619335	19650886	19586804	19656039	19635040	19434332	19374537	19619247
whole Bt	2837247	3137286	4295111	3071578	1981816	1636864	2915002	4705248	5534586	2377920	3215900	1804231	2330102	2073436	4251603	6242773	3524005	3903514	4152412	954233
Chlorite+altered mineral	2492026	2780135	3937142	358243	421481	572087	530685	1350435	987463	757342	1231913	1586988	1954222	1165589	1934350	1043736	2296558	3046102	3318305	312908
Area
μm2/pix	0.00694444	0.206612	0.00510204	0.00694444	0.015625	0.173611	0.0976562	0.390625	0.0216263	0.0118147	0.206612	0.017313	0.00694444	0.0771605	0.0516529	0.127551	0.017313	0.0118147	0.0516529	0.206612
whole Bt	19703.1	648200	21913.8	21330.4	30965.9	284178	284668	1.83799e+06	119693	28094.5	664442	31236.7	16181.3	159987	219608	796272	61011.2	46119	214484	197156
Chlorite+altered mineral	17305.7	574408	20087.5	2487.8	6585.64	99320.7	51824.7	527514	21355.2	8947.8	254527	27475.6	13571	89937.4	99914.8	133130	39760.4	35988.9	171400	64650.4
Alteration indicator	0.878325	0.886159	0.916657	0.116632	0.212674	0.349502	0.182053	0.287006	0.178417	0.318489	0.383069	0.879592	0.838685	0.562153	0.45497	0.167191	0.65169	0.780349	0.799127	0.327916	0.508533	0.283656

## Sheet: A04
Pixels	Chl-1	Chl-2	Chl-3	Chl-4	Chl-5	Chl-6	Chl-7	Chl-8	Chl-9	Chl-10	Chl-11	Chl-12	Chl-13	Chl-14	Chl-15	Chl-16	Chl-17	Chl-18	Chl-19	Chl-20	Chl-21	Mean	Standard deviation
whole Bt	4783852	3677943	7585980	5160605	5768572	2560972	3447404	3147752	4105170	5747400	1840402	3194957	4812044	2933431	1919468	5181655	5676109	2419425	4896268	3609473	5321092
other	14876948	15982857	12074820	14500195	13892228	17099828	16213396	16513048	15555630	13913400	17820398	16465843	14848756	16727369	17741332	14479145	13984691	17241375	14764532	16051327	14339708
Chlorite	808183	823648	709945	715659	1010629	352744	559277	758220	1028487	1001202	307840	2544086	654244	565983	422649	358135	585428	472594	464501	863776	2815116
other	18852617	18837152	18950855	18945141	18650171	19308056	19101523	18902580	18632313	18659598	19352960	17116714	19006556	19094817	19238151	19302665	19075372	19188206	19196299	18797024	16845684
altered mineral	7651	5672	2592	3074	167831	145726	4260	134541	305039	65593	1011	30885	204980	16278	20996	5387	2055	19062	5452	454	1461123
other	19653149	19655128	19658208	19657726	19492969	19515074	19656540	19526259	19355761	19595207	19659789	19629915	19455820	19644522	19639804	19655413	19658745	19641738	19655348	19660346	18199677
whole Bt	4783852	3677943	7585980	5160605	5768572	2560972	3447404	3147752	4105170	5747400	1840402	3194957	4812044	2933431	1919468	5181655	5676109	2419425	4896268	3609473	5321092
Chlorite+altered mineral	815834	829320	712537	718733	1178460	498470	563537	892761	1333526	1066795	308851	2574971	859224	582261	443645	363522	587483	491656	469953	864230	4276239
Area
μm2/pix	0.00857339	0.0129132	0.0129132	0.147929	0.0244141	0.206612	0.01	0.0369822	0.111111	0.0516529	0.25	0.0516529	0.0318878	0.173611	0.147929	0.127551	0.01	0.01	0.0625	0.0434028	0.0434028
whole Bt	41013.8	47494.1	97959.5	763403	140834	529126	34474	116411	456130	296870	460100	165029	153445	509276	283945	660925	56761.1	24194.3	306017	156661	230950
Chlorite+altered mineral	6994.46	10709.2	9201.15	106321	28771	102990	5635.37	33016.3	148170	55103	77212.8	133005	27398.7	101087	65628	46367.6	5874.83	4916.56	29372.1	37510	185601
Alteration indicator	0.170539	0.225485	0.0939281	0.139273	0.20429	0.194641	0.163467	0.283619	0.324841	0.185613	0.167817	0.805949	0.178557	0.198491	0.231129	0.0701556	0.103501	0.203212	0.0959819	0.239434	0.803639	0.242074	0.192233

## Sheet: A05
Pixels	Chl-1	Chl-2	Chl-3	Chl-4	Chl-5	Chl-6	Chl-7	Chl-8	Chl-9	Chl-10	Chl-11	Chl-12	Chl-13	Chl-14	Chl-15	Chl-16	Chl-17	Chl-18	Chl-19	Chl-20	Mean	Standard deviation
whole Bt	3138379	4885771	1589432	548037	3274960	1922543	2113808	3196892	4275296	18069405	2233292	3358856	4123398	1231996	5102531	2918308	2535185	2591572	3465296	1309250
other	16522421	14775029	18071368	19112763	16385840	17738257	17546992	16463908	15385504	77048515	17427508	16301944	15537402	18428804	14558269	16742492	17125615	17069228	16195504	18351550
Chlorite	2651930	3479480	1238509	474659	2548149	1524895	1679002	1794722	2666987	9211648	1353882	388257	3005507	955044	3355977	1987124	1922019	1840826	2513308	973425
other	17008870	16181320	18422291	19186141	17112651	18135905	17981798	17866078	16993813	85906272	18306918	19272543	16655293	18705756	16304823	17673676	17738781	17819974	17147492	18687375
altered mineral	70529	76000	43082	4686	106118	85551	54107	605883	565187	1853378	181640	7274	83344	77484	148547	50179	69867	49899	236518	31359
other	19590271	19584800	19617718	19656114	19554682	19575249	19606693	19054917	19095613	93264542	19479160	19653526	19577456	19583316	19512253	19610621	19590933	19610901	19424282	19629441
whole Bt	3138379	4885771	1589432	548037	3274960	1922543	2113808	3196892	4275296	18069405	2233292	3358856	4123398	1231996	5102531	2918308	2535185	2591572	3465296	1309250
Chlorite+altered mineral	2722459	3555480	1281591	479345	2654267	1610446	1733109	2400605	3232174	11065026	1535522	395531	3088851	1032528	3504524	2037303	1991886	1890725	2749826	1004784
Area
μm2/pix	0.390625	0.0434028	0.017313	0.0516529	0.0192901	0.0192901	0.0692521	0.0244141	0.015625	0.390625	0.015625	0.00857339	0.0516529	0.0516529	0.01	0.173611	0.0118147	0.0692521	0.00510204	0.00510204
whole Bt	1.22593e+06	212056	27517.9	28307.7	63174.4	37086.1	146386	78049.1	66801.5	7.05836e+06	34895.2	28796.8	212985	63636.2	51025.3	506651	29952.6	179472	17680.1	6679.85
Chlorite+altered mineral	1.06346e+06	154318	22188.2	24759.6	51201.1	31065.7	120021	58608.5	50502.7	4.32228e+06	23992.5	3391.04	159548	53333.1	35045.2	353698	23533.6	130937	14029.7	5126.45
Alteration indicator	0.867473	0.727721	0.80632	0.874658	0.810473	0.837664	0.819899	0.750918	0.756012	0.612362	0.68756	0.117758	0.749103	0.838094	0.686821	0.698111	0.785697	0.729567	0.793533	0.76745	0.73586	0.155914

## Sheet: A06
Pixels	Chl-1	Chl-2	Chl-3	Chl-4	Chl-5	Chl-6	Chl-7	Chl-8	Chl-9	Chl-10	Chl-11	Chl-12	Chl-13	Chl-14	Chl-15	Chl-16	Chl-17	Chl-18	Chl-19	Chl-20	Mean	Standard deviation
whole Bt	3152661	2050811	3237568	2486033	3477205	2216003	3451747	2847966	2294482	5000265	2619231	3597763	3781266	2697544	2105011	3976498	2572491	2106624	1730620	3234563
other	16508139	17609989	16423232	17174767	16183595	17444797	16209053	16812834	17366318	14660535	17041569	16063037	15879534	16963256	17555789	15684302	17088309	17554176	17930180	16426237
Chlorite	2068633	1352845	2176318	1888493	1964067	1712073	2283245	2037157	1064748	3293451	1681587	2918401	2647710	1889390	1381061	2988741	1619190	509689	592609	694365
other	17592167	18307955	17484482	17772307	17696733	17948727	17377555	17623643	18596052	16367349	17979213	16742399	17013090	17771410	18279739	16672059	18041610	19151111	19068191	18966435
altered mineral	206797	47050	108745	86944	165174	50031	440086	60566	713813	121994	134586	15257	60647	42558	21728	22497	39703	6619	7724	8947
other	19454003	19613750	19552055	19573856	19495626	19610769	19220714	19600234	18946987	19538806	19526214	19645543	19600153	19618242	19639072	19638303	19621097	19654181	19653076	19651853
whole Bt	3152661	2050811	3237568	2486033	3477205	2216003	3451747	2847966	2294482	5000265	2619231	3597763	3781266	2697544	2105011	3976498	2572491	2106624	1730620	3234563
Chlorite+altered mineral	2275430	1399895	2285063	1975437	2129241	1762104	2723331	2097723	1778561	3415445	1816173	2933658	2708357	1931948	1402789	3011238	1658893	516308	600333	703312
Area
μm2/pix	0.0277778	0.0118147	0.0129132	0.00510204	0.00573921	0.0129132	0.00573921	0.0865052	0.0129132	0.00510204	0.017313	0.00390625	0.0516529	0.00390625	0.0976562	0.390625	0.0516529	0.0118147	0.017313	0.147929
whole Bt	87573.9	24229.8	41807.4	12683.8	19956.4	28615.7	19810.3	246364	29629.2	25511.6	45346.8	14053.8	195313	10537.3	205567	1.55332e+06	132877	24889.2	29962.3	478486
Chlorite+altered mineral	63206.4	16539.4	29507.5	10078.8	12220.2	22754.4	15629.8	181464	22967	17425.7	31443.4	11459.6	139894	7546.67	136991	1.17626e+06	85686.6	6100.05	10393.6	104040
Alteration indicator	0.721749	0.682606	0.705796	0.794614	0.612343	0.795172	0.788972	0.736569	0.775147	0.683053	0.693399	0.815412	0.716257	0.716188	0.666405	0.757259	0.644859	0.245088	0.346889	0.217436	0.655761	0.17152

## Sheet: A07
Pixels	Chl-1	Chl-2	Chl-3	Chl-4	Chl-5	Chl-6	Chl-7	Chl-8	Chl-9	Chl-10	Chl-11	Chl-12	Chl-13	Chl-14	Chl-15	Chl-16	Chl-17	Chl-18	Chl-19	Chl-20	Chl-21	Chl-22	Mean	Standard deviation
whole Bt	5784009	7041764	6939137	4250096	4154727	1709977	3223460	3923268	4579822	3352889	2207123	5615422	1819282	3128293	3247437	5984434	3591624	4962927	5055818	4591720	3790864	2710426
other	13876791	12619036	12721663	15410704	15506073	17950823	16437340	15737532	15080978	16307911	17453677	14045378	17841518	16532507	16413363	13676366	16069176	14697873	14604982	15069080	15869936	16950374
Chlorite	1014800	1166828	1135514	620989	780792	344606	681251	680342	754170	561612	390096	1514502	870158	664408	1421939	1435522	368994	700463	1037944	586967	836007	1554603
other	18646000	18493972	18525286	19039811	18880008	19316194	18979549	18980458	18906630	19099188	19270704	18146298	18790642	18996392	18238861	18225278	19291806	18960337	18622856	19073833	18824793	18106197
altered mineral	2279	66757	23819	41088	278732	3745	79402	6744	34257	13354	2989	111094	44242	10857	254765	148156	8639	4473	36825	4305	21106	39690
other	19658521	19594043	19636981	19619712	19382068	19657055	19581398	19654056	19626543	19647446	19657811	19549706	19616558	19649943	19406035	19512644	19652161	19656327	19623975	19656495	19639694	19621110
whole Bt	5784009	7041764	6939137	4250096	4154727	1709977	3223460	3923268	4579822	3352889	2207123	5615422	1819282	3128293	3247437	5984434	3591624	4962927	5055818	4591720	3790864	2710426
Chlorite+altered mineral	1017079	1233585	1159333	662077	1059524	348351	760653	687086	788427	574966	393085	1625596	914400	675265	1676704	1583678	377633	704936	1074769	591272	857113	1594293
Area
μm2/pix	0.147929	0.0318878	0.00857339	0.147929	0.01	0.0277778	0.00694444	0.00694444	0.00857339	0.00694444	0.00510204	0.0192901	0.0118147	0.015625	0.0516529	0.00857339	0.015625	0.00857339	0.173611	0.0244141	0.0277778	0.00857339
whole Bt	855623	224546	59491.9	628712	41547.3	47499.4	22385.1	27244.9	39264.6	23284	11260.8	108322	21494.4	48879.6	167740	51306.9	56119.1	42549.1	877746	112103	105302	23237.5
Chlorite+altered mineral	150455	39336.3	9939.41	97940.4	10595.2	9676.42	5282.31	4771.43	6759.49	3992.82	2005.54	31357.9	10803.4	10551	86606.6	13577.5	5900.52	6043.69	186592	14435.4	23808.7	13668.5
Alteration indicator	0.175843	0.175181	0.167072	0.155779	0.255017	0.203717	0.235974	0.175131	0.172152	0.171484	0.178098	0.289488	0.502616	0.215857	0.516316	0.264633	0.105143	0.14204	0.212581	0.128769	0.2261	0.588208	0.222145	0.10562

## Sheet: A08
Pixels	Chl-1	Chl-2	Chl-3	Chl-4	Chl-5	Chl-6	Chl-7	Chl-8	Chl-9	Chl-10	Chl-11	Chl-12	Chl-13	Chl-14	Chl-15	Chl-16	Chl-17	Chl-18	Chl-19	Chl-20	Mean	Standard deviation
whole Bt	3411055	2483215	3216732	3187480	4907506	5245952	2791920	5933767	9048328	845330	2907389	3171536	3440960	1449368	1281068	3802644	3184871	1553352	1967880	2683695
other	16249745	17177585	16444068	16473320	14753294	14414848	16868880	13727033	10612472	18815470	16753411	16489264	16219840	18211432	18379732	15858156	16475929	18107448	17692920	16977105
Chlorite	846098	307173	661514	1537259	1486178	2064901	292983	836401	1433024	246510	866998	1310234	762924	411185	330615	780703	1210749	371988	672088	659612
other	18814702	19353627	18999286	18123541	18174622	17595899	19367817	18824399	18227776	19414290	18793802	18350566	18897876	19249615	19330185	18880097	18450051	19288812	18988712	19001188
altered mineral	12370	13291	3712	44776	6017	1502870	1628	1737	73241	807	2775	444620	3337	1579	6333	6384	49870	3823	6518	18742
other	19648430	19647509	19657088	19616024	19654783	18157930	19659172	19659063	19587559	19659993	19658025	19216180	19657463	19659221	19654467	19654416	19610930	19656977	19654282	19642058
whole Bt	3411055	2483215	3216732	3187480	4907506	5245952	2791920	5933767	9048328	845330	2907389	3171536	3440960	1449368	1281068	3802644	3184871	1553352	1967880	2683695
Chlorite+altered mineral	858468	320464	665226	1582035	1492195	3567771	294611	838138	1506265	247317	869773	1754854	766261	412764	336948	787087	1260619	375811	678606	678354
Area
μm2/pix	0.0771605	0.00390625	0.127551	0.01	0.00573921	0.00857339	0.0277778	0.0771605	0.0516529	0.0318878	0.0216263	0.00510204	0.015625	0.0369822	0.00390625	0.0192901	0.0277778	0.206612	0.0192901	0.0625
whole Bt	263199	9700.06	410297	31874.8	28165.2	44975.6	77553.3	457852	467372	26955.7	62876.1	16181.3	53765	53600.9	5004.17	73353.5	88468.6	320940	37960.6	167731
Chlorite+altered mineral	66239.8	1251.81	84850.3	15820.4	8564.02	30587.9	8183.64	64671.1	77802.9	7886.38	18810	8953.34	11972.8	15264.9	1316.2	15183	35017.2	77646.9	13090.4	42397.1
Alteration indicator	0.251672	0.129052	0.206802	0.496328	0.304064	0.6801	0.105523	0.141249	0.166469	0.292569	0.299159	0.553314	0.222688	0.284789	0.263021	0.206984	0.395815	0.241936	0.344841	0.252769	0.291957	0.141437

## Sheet: A09
Pixels	Chl-1	Chl-2	Chl-3	Chl-4	Chl-5	Chl-6	Chl-7	Chl-8	Chl-9	Chl-10	Chl-11	Chl-12	Chl-13	Chl-14	Chl-15	Chl-16	Chl-17	Chl-18	Chl-19	Chl-20	Mean	Standard deviation
whole Bt	3688193	4849637	3769891	3639512	6179948	3330469	5041500	2433448	2066253	3817628	7003846	4403477	10184683	5365393	3354244	4048216	5725029	2525489	4108839	5072899
other	15972607	14811163	15890909	16021288	13480852	16330331	14619300	17227352	17594547	15843172	12656954	15257323	25144181	14295407	16306556	15612584	13935771	17135311	15551961	14587901
Chlorite	752267	1768972	1007956	592497	1351185	849580	1408586	315856	214679	677179	1786083	1713757	2646078	1772546	1141338	1407013	1402682	663747	676992	594922
other	18908533	17891828	18652844	19068303	18309615	18811220	18252214	19344944	19446121	18983621	17874717	17947043	17014722	17888254	18519462	18253787	18258118	18997053	18983808	19065878
altered mineral	1894	129008	6160	2593	6025	2637	156111	1028	5557	5572	18933	43711	105099	58089	1186	52132	35648	27760	2728	2597
other	19658906	19531792	19654640	19658207	19654775	19658163	19504689	19659772	19655243	19655228	19641867	19617089	19555701	19602711	19659614	19608668	19625152	19633040	19658072	19658203
whole Bt	3688193	4849637	3769891	3639512	6179948	3330469	5041500	2433448	2066253	3817628	7003846	4403477	10184683	5365393	3354244	4048216	5725029	2525489	4108839	5072899
Chlorite+altered mineral	754161	1897980	1014116	595090	1357210	852217	1564697	316884	220236	682751	1805016	1757468	2751177	1830635	1142524	1459145	1438330	691507	679720	597519
Area
μm2/pix	0.0244141	0.0516529	0.0625	0.0865052	0.01	0.00573921	0.0771605	0.147929	0.00573921	0.0129132	0.0369822	0.0976562	0.456538	0.0865052	0.01	0.00694444	0.206612	0.127551	0.25	0.0434028
whole Bt	90043.8	250498	235618	314837	61799.5	19114.3	389005	359978	11858.7	49297.9	259018	430027	4.64969e+06	464134	33542.4	28112.6	1.18286e+06	322129	1.02721e+06	220178
Chlorite+altered mineral	18412.1	98036.2	63382.2	51478.4	13572.1	4891.05	120733	46876.3	1263.98	8816.52	66753.6	171628	1.25602e+06	158359	11425.2	10133	297176	88202.4	169930	25934
Alteration indicator	0.20448	0.391365	0.269004	0.163508	0.219615	0.255885	0.310363	0.13022	0.106587	0.178842	0.257718	0.399109	0.270129	0.341193	0.34062	0.360441	0.251235	0.273811	0.165429	0.117786	0.250367	0.0869196

## Sheet: A10
Pixels	Chl-1	Chl-2	Chl-3	Chl-4	Chl-5	Chl-6	Chl-7	Chl-8	Chl-9	Chl-10	Chl-11	Chl-12	Chl-13	Chl-14	Chl-15	Chl-16	Chl-17	Chl-18	Chl-19	Chl-20	Chl-21	Chl-22	Mean	Standard deviation
whole Bt	4041658	4143692	4120316	4589976	6412842	3717931	3181049	4716117	3395834	2332982	2666239	6091650	3694346	4494173	2863354	6253019	2461913	3538488	2710304	3239214	3738985	6453949
other	15619142	15517108	15540484	15070824	13247958	15942869	16479751	14944683	16264966	17327818	16994561	13569150	15966454	15166627	16797446	13407781	17198887	16122312	16950496	16421586	15921815	13206851
Chlorite	840067	1769507	963428	691246	1551343	829089	453753	2606890	874235	481231	1956662	3821223	794598	3069788	2338529	4363416	351237	1735079	655968	825223	958675	2803466
other	18820733	17891293	18697372	18969554	18109457	18831711	19207047	17053910	18786565	19179569	17704138	15839577	18866202	16591012	17322271	15297384	19309563	17925721	19004832	18835577	18702125	16857334
altered mineral	9778	246948	26041	8057	143288	35141	8987	62136	17014	5955	16488	395224	117943	441952	5495	869455	2454	212263	60851	18710	139124	1991151
other	19651022	19413852	19634759	19652743	19517512	19625659	19651813	19598664	19643786	19654845	19644312	19265576	19542857	19218848	19655305	18791345	19658346	19448537	19599949	19642090	19521676	17669649
whole Bt	4041658	4143692	4120316	4589976	6412842	3717931	3181049	4716117	3395834	2332982	2666239	6091650	3694346	4494173	2863354	6253019	2461913	3538488	2710304	3239214	3738985	6453949
Chlorite+altered mineral	849845	2016455	989469	699303	1694631	864230	462740	2669026	891249	487186	1973150	4216447	912541	3511740	2344024	5232871	353691	1947342	716819	843933	1097799	4794617
Area
μm2/pix	0.0129132	0.147929	0.01	0.0976562	0.0771605	0.0318878	0.00694444	0.00694444	0.0277778	0.0192901	0.0118147	0.0771605	0.111111	0.0118147	0.0277778	0.0976562	0.0129132	0.0771605	0.0369822	0.0865052	0.206612	0.00390625
whole Bt	52190.8	612972	41203.2	448240	494818	118556	22090.6	32750.8	94328.7	45003.5	31500.9	470035	410483	53097.5	79537.6	610646	31791.2	273031	100233	280209	772518	25210.7
Chlorite+altered mineral	10974.2	298292	9894.69	68291.3	130759	27558.4	3213.47	18534.9	24756.9	9397.88	23312.3	325343	101393	41490.3	65111.8	511023	4567.29	150258	26509.6	73004.6	226818	18729
Alteration indicator	0.210271	0.486632	0.240144	0.152354	0.264256	0.232449	0.145468	0.565937	0.262454	0.208825	0.74005	0.692168	0.24701	0.781398	0.818629	0.836855	0.143665	0.550332	0.264479	0.260536	0.293609	0.742897	0.405196	0.243538

[truncated: 14 more sheets: A11, A12, 01, 02, 03, 04, 05, 06, 07, 08, 09, 10, 11, 12]
