# Supplementary material for: Genesis and development processes of fractures in granite: Petrographic indicators of hydrothermal alteration
Source: PLoS One. 2021 May 4;16(5):e0251198. doi: 10.1371/journal.pone.0251198 (PMC8096112; doi:10.1371/journal.pone.0251198)
Supplement: S4 Table — (XLSX) [file pone.0251198.s004.xlsx]

## Sheet: A01
Pixels	Chl-1	Chl-2	Chl-3	Chl-4	Chl-5	Chl-6	Chl-7	Chl-8	Chl-9	Chl-10	Chl-11	Chl-12	Chl-13	Chl-14	Chl-15	Chl-16	Chl-17	Chl-18	Chl-19	Chl-20	Chl-21	Chl-22
whole Bt	3595923	3803628	6604223	4888194	4749721	5684369	4676056	5096214	2878033	2216231	3959922	6305353	4137903	4119089	6829440	5324383	1411531	3202288	4183974	3898986	2571057	2278289
other	16064877	15857172	13056577	14772606	14911079	13976431	14984744	14564586	16782767	17444569	15700878	13355447	15522897	15541711	12831360	14336417	18249269	16458512	15476826	15761814	17089743	17382511
Mineral area	3392416	3524597	6296290	4584722	4468514	5329647	4466807	4442956	2653871	1986789	3749607	6035666	3816715	3729919	6293868	4818357	1310449	2953202	4002153	3681451	2396600	2117040
other	16268384	16136203	13364510	15076078	15192286	14331153	15193993	15217844	17006929	17674011	15911193	13625134	15844085	15930881	13366932	14842443	18350351	16707598	15658647	15979349	17264200	17543760
whole Bt	3595923	3803628	6604223	4888194	4749721	5684369	4676056	5096214	2878033	2216231	3959922	6305353	4137903	4119089	6829440	5324383	1411531	3202288	4183974	3898986	2571057	2278289
Microvoids	203507	279031	307933	303472	281207	354722	209249	653258	224162	229442	210315	269687	321188	389170	535572	506026	101082	249086	181821	217535	174457	161249
Area
μm2/pix	0.00573921	0.0771605	0.017313	0.0976562	0.0771605	0.0692521	0.0516529	0.206612	0.111111	0.0625	0.00510204	0.01	0.00694444	0.01	0.01	0.147929	0.0244141	0.0192901	0.173611	0.017313	0.0976562	0.25
whole Bt	20637.8	293490	114339	477363	366491	393654	241532	1.05294e+06	319781	138514	20203.7	63053.5	28735.4	41190.9	68294.4	787631	34461.2	61772.5	726384	67503.2	251080	569572
Microvoids	1167.97	21530.2	5331.25	29635.9	21698.1	24565.2	10808.3	134971	24906.9	14340.1	1073.04	2696.87	2230.47	3891.7	5355.72	74855.9	2467.82	4804.9	31566.1	3766.19	17036.8	40312.2
Microvoid fraction	0.0565938	0.0733592	0.0466267	0.0620826	0.059205	0.0624031	0.044749	0.128185	0.0778872	0.103528	0.0531109	0.0427711	0.077621	0.0944796	0.0784211	0.0950394	0.0716116	0.0777838	0.0434565	0.0557927	0.0678542	0.0707764

## Sheet: A02
Pixels	Chl-1	Chl-2	Chl-3	Chl-4	Chl-5	Chl-6	Chl-7	Chl-8	Chl-9	Chl-10	Chl-11	Chl-12	Chl-13	Chl-14	Chl-15	Chl-16	Chl-17	Chl-18	Chl-19	Chl-20
whole Bt	2558756	2944960	3627453	2718284	4414973	3378353	3585971	4043981	1905134	5988170	999443	3441754	6675783	4595176	4218524	5676184	2712720	2135317	4897337	4704874
other	17102044	16715840	16033347	16942516	15245827	16282447	16074829	15616819	17755666	13672630	18661357	16219046	12985017	15065624	15442276	13984616	16948080	17525483	14763463	14955926
Mineral area	2204332	2736315	3084568	2336837	3746872	2947940	3191783	3759959	1780026	5519827	924174	3173010	6156602	4029751	3960315	5208873	2491791	1944586	4569876	4268509
other	17456468	16924485	16576232	17323963	15913928	16712860	16469017	15900841	17880774	14140973	18736626	16487790	13504198	15631049	15700485	14451927	17169009	17716214	15090924	15392291
whole Bt	2558756	2944960	3627453	2718284	4414973	3378353	3585971	4043981	1905134	5988170	999443	3441754	6675783	4595176	4218524	5676184	2712720	2135317	4897337	4704874
Microvoids	354424	208645	542885	381447	668101	430413	394188	284022	125108	468343	75269	268744	519181	565425	258209	467311	220929	190731	327461	436365
Area
μm2/pix	0.111111	0.0976562	0.015625	0.015625	0.0516529	0.015625	0.390625	0.0434028	0.0516529	0.0434028	0.0625	0.015625	0.0277778	0.0434028	0.127551	0.147929	0.0129132	0.0244141	0.25	0.0434028
whole Bt	284306	287594	56679	42473.2	228046	52786.8	1.40077e+06	175520	98405.7	259903	62465.2	53777.4	185438	199443	538077	839672	35030	52131.8	1.22433e+06	204205
Microvoids	39380.4	20375.5	8482.58	5960.11	34509.3	6725.2	153980	12327.3	6462.19	20327.4	4704.31	4199.12	14421.7	24541	32934.8	69128.8	2852.91	4656.52	81865.2	18939.5
Microvoid fraction	0.138514	0.0708482	0.14966	0.140326	0.151326	0.127403	0.109925	0.0702333	0.0656689	0.0782114	0.0753109	0.0780834	0.0777708	0.123048	0.0612084	0.0823284	0.0814419	0.0893221	0.0668651	0.0927474

## Sheet: A03
Pixels	Chl-1	Chl-2	Chl-3	Chl-4	Chl-5	Chl-6	Chl-7	Chl-8	Chl-9	Chl-10	Chl-11	Chl-12	Chl-13	Chl-14	Chl-15	Chl-16	Chl-17	Chl-18	Chl-19	Chl-20
whole Bt	3064221	3527662	4731304	3149508	2067435	1728507	3046403	4930910	5697158	2513274	3399215	1932578	2491610	2208328	4393641	6543440	3792858	4239578	4659367	1009432
other	16596579	16133138	14929496	16511292	17593365	17932293	16614397	14729890	13963642	17147526	16261585	17728222	17169190	17452472	15267159	13117360	15867942	15421222	15001433	18651368
Mineral area	2720922	3062594	4176260	3046530	1964838	1615992	2915002	4649306	5504932	2357036	3175629	1743354	2244379	2055543	4164177	6242773	3479858	3800071	4152412	954233
other	16939878	16598206	15484540	16614270	17695962	18044808	16745798	15011494	14155868	17303764	16485171	17917446	17416421	17605257	15496623	13418027	16180942	15860729	15508388	18706567
whole Bt	3064221	3527662	4731304	3149508	2067435	1728507	3046403	4930910	5697158	2513274	3399215	1932578	2491610	2043753	4393641	6543440	3792858	4239578	4659367	1009432
Microvoids	343299	465068	555044	102978	102597	112515	131401	281604	192226	156238	223586	189224	247231	152785	229464	300667	313000	439507	506955	55199
Area
μm2/pix	0.00694444	0.206612	0.00510204	0.00694444	0.015625	0.173611	0.0976562	0.390625	0.0216263	0.0118147	0.206612	0.017313	0.00694444	0.0771605	0.0516529	0.127551	0.017313	0.0118147	0.0516529	0.206612
whole Bt	21279.3	728856	24139.3	21871.6	32303.7	300088	297500	1.92614e+06	123208	29693.7	702317	33458.8	17302.8	157697	226944	834622	65665.8	50089.5	240670	208560
Microvoids	2384.02	96088.4	2831.86	715.125	1603.08	19533.9	12832.1	110002	4157.14	1845.91	46195.5	3276.04	1716.88	11789	11852.5	38350.4	5418.98	5192.66	26185.7	11404.8
Microvoid fraction	0.112035	0.131835	0.117313	0.0326965	0.0496253	0.0650937	0.0431332	0.0571099	0.0337407	0.0621651	0.0657758	0.0979127	0.0992254	0.0747571	0.0522264	0.0459494	0.0825235	0.103668	0.108803	0.0546832

## Sheet: A04
Pixels	Chl-1	Chl-2	Chl-3	Chl-4	Chl-5	Chl-6	Chl-7	Chl-8	Chl-9	Chl-10	Chl-11	Chl-12	Chl-13	Chl-14	Chl-15	Chl-16	Chl-17	Chl-18	Chl-19	Chl-20	Chl-21
whole Bt	4932577	4040470	7840408	5312409	6049255	2644542	3594252	3284424	4242592	5990141	1935521	3444846	4932622	3007200	1983658	5268159	5914728	2620639	5009474	3854549	5806443
other	14728223	15620330	11820392	14348391	13611545	17016258	16066548	16376376	15418208	13670659	17725279	16215954	14728178	16653600	17677142	14392641	13746072	17040161	14651326	15806251	13854357
Mineral area	4735515	3761960	7561704	5107891	5768572	2530388	3425502	3115365	4035959	5676254	1842402	3121371	4763467	2887926	1893910	5151165	5676109	2434962	4875328	3609473	5195901
other	14925285	15898840	12099096	14552909	13892228	17130412	16235298	16545435	15624841	13984546	17818398	16539429	14897333	16772874	17766890	14509635	13984691	17225838	14785472	16051327	14464899
whole Bt	4932577	4040470	7840408	5312409	6049255	2644542	3594252	3284424	4242592	5990141	1935521	3444846	4932622	3007200	1983658	5268159	5914728	2620639	5009474	3854549	5806443
Microvoids	197062	278510	278704	204518	280683	114154	168750	169059	206633	313887	93119	323475	169155	119274	89748	116994	238619	185677	134146	245076	610542
Area
μm2/pix	0.00857339	0.0129132	0.0129132	0.147929	0.0244141	0.206612	0.01	0.0369822	0.111111	0.0516529	0.25	0.0516529	0.0318878	0.173611	0.147929	0.127551	0.01	0.01	0.0625	0.0434028	0.0434028
whole Bt	42288.9	52175.5	101245	785859	147687	546393	35942.5	121465	471399	309408	483880	177936	157290	522083	293441	671959	59147.3	26206.4	313092	167298	252016
Microvoids	1689.49	3596.46	3598.97	30254.1	6852.61	23585.5	1687.5	6252.18	22959.2	16213.2	23279.8	16708.4	5393.97	20707.3	13276.3	14922.7	2386.19	1856.77	8384.12	10637	26499.2
Microvoid fraction	0.0399511	0.0689301	0.0355471	0.0384982	0.0463996	0.0431659	0.04695	0.051473	0.0487044	0.0524006	0.0481106	0.0939011	0.0342931	0.0396628	0.0452437	0.0222078	0.0403432	0.0708518	0.0267785	0.063581	0.105149

## Sheet: A05
Pixels	Chl-1	Chl-2	Chl-3	Chl-4	Chl-5	Chl-6	Chl-7	Chl-8	Chl-9	Chl-10	Chl-11	Chl-12	Chl-13	Chl-14	Chl-15	Chl-16	Chl-17	Chl-18	Chl-19	Chl-20
whole Bt	3605008	5247098	1795909	599509	3562336	2117195	2322840	3477424	4671854	20443823	2456062	3552717	4514958	1407708	5563493	3334214	2850223	2928398	3824007	1421810
other	16055792	14413702	17864891	19061291	16098464	17543605	17337960	16183376	14988946	74674097	17204738	16108083	15145842	18253092	14097307	16326586	16810577	16732402	15836793	18238990
Mineral area	3055486	4739001	1589432	530886	3222692	1854027	2070962	3131183	4207461	17822000	2233292	3358856	4064799	1198135	5019641	2918308	2535185	2519941	3465296	1309250
other	16605314	14921799	18071368	19129914	16438108	17806773	17589838	16529617	15453339	77295920	17427508	16301944	15596001	18462665	14641159	16742492	17125615	17140859	16195504	18351550
whole Bt	3605008	5247098	1795909	599509	3562336	2117195	2322840	3477424	4671854	20443823	2456062	3552717	4514958	1407708	5563493	3334214	2850223	2928398	3824007	1421810
Microvoids	549522	508097	206477	68623	339644	263168	251878	346241	464393	2621823	222770	193861	450159	209573	543852	415906	315038	408457	358711	112560
Area
μm2/pix	0.390625	0.0434028	0.017313	0.0516529	0.0192901	0.0192901	0.0692521	0.0244141	0.015625	0.390625	0.015625	0.00857339	0.0516529	0.0516529	0.01	0.173611	0.0118147	0.0692521	0.00510204	0.00510204
whole Bt	1.40821e+06	227739	31092.6	30966.4	68717.9	40841	160861	84898	72997.7	7.98587e+06	38376	30458.8	233211	72712.2	55634.9	578857	33674.7	202798	19510.2	7254.13
Microvoids	214657	22052.8	3574.74	3544.58	6551.77	5076.54	17443.1	8453.15	7256.14	1.02415e+06	3480.78	1662.05	23252	10825.1	5438.52	72205.9	3722.09	28286.5	1830.16	574.286
Microvoid fraction	0.152433	0.0968339	0.114971	0.114465	0.0953431	0.1243	0.108435	0.0995682	0.0994023	0.128245	0.0907021	0.054567	0.0997039	0.148875	0.0977537	0.124739	0.110531	0.139481	0.093805	0.0791667

## Sheet: A06
Pixels	Chl-1	Chl-2	Chl-3	Chl-4	Chl-5	Chl-6	Chl-7	Chl-8	Chl-9	Chl-10	Chl-11	Chl-12	Chl-13	Chl-14	Chl-15	Chl-16	Chl-17	Chl-18	Chl-19	Chl-20
whole Bt	3456677	2320830	3492523	2795947	3637668	2556298	3702193	3104770	2405469	5353559	2800644	3823666	4156501	3068129	2273036	4529528	2834923	2291828	1834407	3410067
other	16204123	17339970	16168277	16864853	16023132	17104502	15958607	16556030	17255331	14307241	16860156	15837134	15504299	16592671	17387764	15131272	16825877	17368972	17826393	16250733
Mineral area	3100432	2050811	3185351	2440730	3409167	2197077	3327528	2783871	2076479	4892887	2518365	3414793	3722251	2597652	2040132	3909589	2549361	2106624	1730620	3234563
other	16560368	17609989	16475449	17220070	16251633	17463723	16333272	16876929	17584321	14767913	17142435	16246007	15938549	17063148	17620668	15751211	17111439	17554176	17930180	16426237
whole Bt	3456677	2320830	3492523	2795947	3637668	2556298	3702193	3104770	2405469	5353559	2800644	3823666	4156501	3068129	2273036	4529528	2834923	2291828	1834407	3410067
Microvoids	356245	270019	307172	355217	228501	359221	374665	320899	328990	460672	282279	408873	434250	470477	232904	619939	285562	185204	103787	175504
Area
μm2/pix	0.0277778	0.0118147	0.0129132	0.00510204	0.00573921	0.0129132	0.00573921	0.0865052	0.0129132	0.00510204	0.017313	0.00390625	0.0516529	0.00390625	0.0976562	0.390625	0.0516529	0.0118147	0.017313	0.147929
whole Bt	96018.8	27420	45099.7	14265	20877.3	33010	21247.7	268579	31062.4	27314.1	48487.6	14936.2	214695	11984.9	221976	1.76935e+06	146432	27077.4	31759.1	504448
Microvoids	9895.69	3190.21	3966.58	1812.33	1311.42	4638.7	2150.28	27759.4	4248.32	2350.37	4887.1	1597.16	22430.3	1837.8	22744.5	242164	14750.1	2188.14	1796.87	25962.1
Microvoid fraction	0.10306	0.116346	0.0879513	0.127047	0.0628152	0.140524	0.101201	0.103357	0.136768	0.0860497	0.100791	0.106932	0.104475	0.153343	0.102464	0.136866	0.10073	0.0808106	0.056578	0.0514664

## Sheet: A07
Pixels	Chl-1	Chl-2	Chl-3	Chl-4	Chl-5	Chl-6	Chl-7	Chl-8	Chl-9	Chl-10	Chl-11	Chl-12	Chl-13	Chl-14	Chl-15	Chl-16	Chl-17	Chl-18	Chl-19	Chl-20	Chl-21	Chl-22
whole Bt	6032640	7175238	7222984	4400458	4337292	1845082	3461076	4067565	4739977	3496906	2292730	6237941	1961670	3320434	3436880	6149641	3672480	5127262	5418265	4789260	4159700	2975644
other	13628160	12485562	12437816	15260342	15323508	17815718	16199724	15593235	14920823	16163894	17368070	13422859	17699130	16340366	16223920	13511159	15988320	14533538	14242535	14871540	15501100	16685156
Mineral area	5703230	6964295	6877902	4212297	4120569	1721077	3223460	3884533	4545797	3331055	2192368	5684110	1788595	3128293	3165872	5895126	3591624	4909461	5055818	4591720	3790864	2710426
other	13957570	12696505	12782898	15448503	15540231	17939723	16437340	15776267	15115003	16329745	17468432	13976690	17872205	16532507	16494928	13765674	16069176	14751339	14604982	15069080	15869936	16950374
whole Bt	6032640	7175238	7222984	4400458	4337292	1845082	3461076	4067565	4739977	3496906	2292730	6237941	1961670	3320434	3436880	6149641	3672480	5127262	5418265	4789260	4159700	2975644
Microvoids	329410	210943	345082	188161	216723	124005	237616	183032	194180	165851	100362	553831	173075	192141	271008	254515	80856	217801	362447	197540	368836	265218
Area
μm2/pix	0.147929	0.0318878	0.00857339	0.147929	0.01	0.0277778	0.00694444	0.00694444	0.00857339	0.00694444	0.00510204	0.0192901	0.0118147	0.015625	0.0516529	0.00857339	0.015625	0.00857339	0.173611	0.0244141	0.0277778	0.00857339
whole Bt	892402	228802	61925.4	650955	43372.9	51252.3	24035.2	28247	40637.7	24284.1	11697.6	120331	23176.6	51881.8	177525	52723.3	57382.5	43958	940671	116925	115547	25511.4
Microvoids	48729.3	6726.5	2958.52	27834.5	2167.23	3444.58	1650.11	1271.06	1664.78	1151.74	512.051	10683.5	2044.84	3002.2	13998.3	2182.06	1263.38	1867.29	62924.8	4822.75	10245.4	2273.82
Microvoid fraction	0.0546046	0.0293987	0.0477755	0.0427594	0.0499674	0.0672084	0.0686538	0.0449979	0.0409664	0.0474279	0.043774	0.0887843	0.0882284	0.0578662	0.0788529	0.041387	0.0220167	0.042479	0.0668936	0.0412465	0.0886689	0.0891296

## Sheet: A08
Pixels	Chl-1	Chl-2	Chl-3	Chl-4	Chl-5	Chl-6	Chl-7	Chl-8	Chl-9	Chl-10	Chl-11	Chl-12	Chl-13	Chl-14	Chl-15	Chl-16	Chl-17	Chl-18	Chl-19	Chl-20
whole Bt	3552612	2574063	3370093	3440220	5201639	5779615	2847850	6064243	9279077	895227	3097163	3329175	3612861	1512883	1338828	3887699	3663904	1609845	2100737	2778372
other	16108188	17086737	16290707	16220580	14459161	13881185	16812950	13596557	10381723	18765573	16563637	16331625	16047939	18147917	18321972	15773101	15996896	18050955	17560063	16882428
Mineral area	3411055	2483215	3216732	3187480	4907506	5245952	2761920	5933767	9042328	845330	2907389	3171536	3440960	1449368	1281068	3802644	3184871	1553352	1967880	2683695
other	16249745	17177585	16444068	16473320	14753294	14414848	16898880	13727033	10618472	18815470	16753411	16489264	16219840	18211432	18379732	15858156	16475929	18107448	17692920	16977105
whole Bt	3552612	2574063	3370093	3440220	5201639	5779615	2847850	6064243	9279077	895227	3097163	3329175	3612861	1512883	1338828	3887699	3663904	1609845	2100737	2778372
Microvoids	141557	90848	153361	252740	294133	533663	85930	130476	236749	49897	189774	157639	171901	63515	57760	85055	479033	56493	132857	94677
Area
μm2/pix	0.0771605	0.00390625	0.127551	0.01	0.00573921	0.00857339	0.0277778	0.0771605	0.0516529	0.0318878	0.0216263	0.00510204	0.015625	0.0369822	0.00390625	0.0192901	0.0277778	0.206612	0.0192901	0.0625
whole Bt	274121	10054.9	429859	34402.2	29853.3	49550.9	79106.9	467920	479291	28546.8	66980.2	16985.6	56451	55949.8	5229.8	74994.2	101775	332613	40523.5	173648
Microvoids	10922.6	354.875	19561.4	2527.4	1688.09	4575.3	2386.94	10067.6	12228.8	1591.1	4104.11	804.281	2685.95	2348.93	225.625	1640.72	13306.5	11672.1	2562.83	5917.31
Microvoid fraction	0.0398459	0.0352936	0.0455065	0.0734662	0.0565462	0.0923354	0.0301736	0.0215156	0.0255143	0.0557367	0.0612735	0.0473508	0.0475803	0.0419828	0.0431422	0.021878	0.130744	0.0350922	0.063243	0.0340764

## Sheet: A09
Pixels	Chl-1	Chl-2	Chl-3	Chl-4	Chl-5	Chl-6	Chl-7	Chl-8	Chl-9	Chl-10	Chl-11	Chl-12	Chl-13	Chl-14	Chl-15	Chl-16	Chl-17	Chl-18	Chl-19	Chl-20
whole Bt	3817985	5254127	4012875	3761774	6455533	3653111	5354201	2505219	2131246	3891311	7172234	4637688	10437526	5568188	3454779	4291116	6111991	2639513	4201296	5139971
other	15842815	14406673	15647925	15899026	13205267	16007689	14306599	17155581	17529554	15769489	12488566	15023112	9223274	14092612	16206021	15369684	13548809	17021287	15459504	14520829
Mineral area	3688193	4849637	3769891	3639512	6179948	3330469	5041500	2433448	2066253	3817628	7003846	4403477	10184683	5365393	3354244	4048216	5725029	2525489	4108839	5072899
other	15972607	14811163	15890909	16021288	13480852	16330331	14619300	17227352	17594547	15843172	12656954	15257323	9476117	14295407	16306556	15612584	13935771	17135311	15551961	14587901
whole Bt	3817985	5254127	4012875	3761774	6455533	3653111	5354201	2505219	2131246	3891311	7172234	4637688	10437526	5568188	3454779	4291116	6111991	2639513	4201296	5139971
Microvoids	129792	404490	242984	122262	275585	322642	312701	71771	64993	73683	168388	234211	252843	202795	100535	242900	386962	114024	92457	67072
Area
μm2/pix	0.0244141	0.0516529	0.0625	0.0865052	0.01	0.00573921	0.0771605	0.147929	0.00573921	0.0129132	0.0369822	0.0976562	0.456538	0.0865052	0.01	0.00694444	0.206612	0.127551	0.25	0.0434028
whole Bt	93212.5	271391	250805	325413	64555.3	20966	413133	370595	12231.7	50249.4	265245	452899	4.76512e+06	481677	34547.8	29799.4	1.26281e+06	336673	1050324	223089
Microvoids	3168.75	20893.1	15186.5	10576.3	2755.85	1851.71	24128.2	10617	373.008	951.485	6227.37	22872.2	115432	17542.8	1005.35	1686.81	79950.8	14543.9	23114.2	2911.11
Microvoid fraction	0.0339949	0.0769852	0.0605511	0.0325012	0.0426897	0.0883198	0.0584029	0.0286486	0.0304953	0.0189353	0.0234778	0.0505017	0.0242244	0.0364203	0.0291003	0.0566053	0.0633119	0.0431989	0.0220068	0.0130491

## Sheet: A10
Pixels	Chl-1	Chl-2	Chl-3	Chl-4	Chl-5	Chl-6	Chl-7	Chl-8	Chl-9	Chl-10	Chl-11	Chl-12	Chl-13	Chl-14	Chl-15	Chl-16	Chl-17	Chl-18	Chl-19	Chl-20	Chl-21	Chl-22
whole Bt	4121576	4326666	4409347	4708299	6642235	3939210	3288924	5088335	3452575	2480226	2879519	6335107	3836751	4669754	3418893	6573005	2499873	3609437	2786471	3330486	3825780	6962590
other	15539224	15334134	15251453	14952501	13018565	15721590	16371876	14572465	16208225	17180574	16781281	13325693	15824049	14991046	16241907	13087795	17160927	16051363	16874329	16330314	15835020	12698210
Mineral area	4041658	4143692	4120316	4589976	6412842	3717931	3181049	4716117	3395834	2332982	2666239	6091650	3694346	4494173	2863354	6253019	2461913	3538488	2710304	3239214	3738985	6098402
other	15619142	15517108	15540484	15070824	13247958	15942869	16479751	14944683	16264966	17327818	16994561	13569150	15966454	15166627	16797446	13407781	17198887	16122312	16950496	16421586	15921815	13562398
whole Bt	4121576	4326666	4409347	4708299	6642235	3939210	3288924	5088335	3452575	2480226	2879519	6335107	3836751	4669754	3418893	6573005	2499873	3609437	2786471	3330486	3825780	6962590
Microvoids	79918	182974	289031	118323	229393	221279	107875	372218	56741	147244	213280	243457	142405	175581	555539	319986	37960	70949	76167	91272	86795	864188
Area
μm2/pix	0.0129132	0.147929	0.01	0.0976562	0.0771605	0.0318878	0.00694444	0.00694444	0.0277778	0.0192901	0.0118147	0.0771605	0.111111	0.0118147	0.0277778	0.0976562	0.0129132	0.0771605	0.0369822	0.0865052	0.206612	0.00390625
whole Bt	53222.8	640039	44093.5	459795	512518	125613	22839.8	35335.7	95904.9	47843.9	34020.8	488820	426306	55172	94969.2	641895	32281.4	278506	103050	288104	790450	27197.6
Microvoids	1032	27067.2	2890.31	11555	17700.1	7056.09	749.132	2584.85	1576.14	2840.35	2519.85	18785.3	15822.8	2074.44	15431.6	31248.6	490.186	5474.46	2816.83	7895.5	17932.9	3375.73
Microvoid fraction	0.0193902	0.0422898	0.0655496	0.0251307	0.0345355	0.0561734	0.0327995	0.0731512	0.0164344	0.0593672	0.0740679	0.0384298	0.037116	0.0375996	0.162491	0.0486818	0.0151848	0.0196565	0.0273346	0.027405	0.0226869	0.124119

[truncated: 14 more sheets: A11, A12, 01, 02, 03, 04, 05, 06, 07, 08, 09, 10, 11, 12]
